# Supplementary material for: An IL-17-EGFR-TRAF4 axis contributes to the alleviation of lung inflammation in severe influenza
Source: Commun Biol. 2023 Jun 3;6:600. doi: 10.1038/s42003-023-04982-0 (PMC10239044; doi:10.1038/s42003-023-04982-0)
Supplement: Supplementary file 4 — Supplemental Data 1 [file 42003_2023_4982_MOESM4_ESM.xlsx]

## Sheet: Figure 1
Figure 1a:
6.5 mice
Days after infection				T-bet						ROR-gt								IFN-g						IL-17
3	17.96	17.5	16.39	18.91	17.58	18.15		3.58	8.86	4.5	4.35	3.9	4.25		0	1	2	1.5	0	0		0.1	0.3	0.2	0.5	1	0.1
6	56.82	57.65	58.1	49.09	60.61	54.66		28.79	29.91	31.96	19.65	22.85	26.75		26.5	25.5	22.25	20.75	23.75	20.86		8.13	6.24	3.85	4.97	8.24	4.1
9	50.65	47.65	58.78	43.6	58.45	48.95		39.58	35.25	41.61	42.87	37.57	39.8		15.65	16.55	17.76	17.94	12.35	10.55		23.15	21.78	22.05	26.17	20.21	21.86
															12.5	10.13	16.5	14.57	10.76	13.24		31.17	34.84	40.28	27.87	33.15	31.75
WT mice
Days after infection				T-bet						ROR-gt
3	18.75	20.5	17.58	22.15	20.1	21.32		3.34	5.35	4.5	4.25	3.85	5.15		1.25	0.3	0.58	1.75	0.23	0.97		1	1.6	1.9	0.3	0	0.15
6	86.2	79.17	80.5	95.28	90.78	93.21		8.19	10.25	11.75	11.25	8.1938	10.15		6.35	5.59	12.25	10.85	9.24	8.68		3.1	2.56	1.92	3.78	4.21	4.13
9	84.31	86.15	80.11	68.95	81.15	78.64		5.24	6.5	5.1	5.25	5.74	5.92		38.5	26.85	40.13	37.48	35.14	40.27		2.79	8.15	3.27	7.56	8.13	4.15
															21.35	22.17	24.38	22.35	17.6	24.12		8.91	5.23	6.52	4.75	4.29	6.35
Figure 1b:
				6.5 mice-Lung						WT-Lung								6.5-Spleen						WT-Spleen
01:00:00	5929	6218	5817	6219	5780	6013		5438	4812	6754	7123	5523	4389		6534	5026	6156	5827	6354	5548		5386	6765	7129	5687	6386	6193
1:1/50	1826	2017	2034	2456	2378	1892		7593	4387	9359	6548	8023	4876		4903	5026	4809	4983	7016	4587		8193	8765	9612	8158	8564	9016
1:1/10	1288	1501	1371	1198	1425	1879		11032	10086	13025	12876	13011	9284		4014	2439	2274	3078	2876	2794		12368	8679	9125	8547	9730	10016
01:01:00	759	604	792	765	875	912		15068	17003	13025	13875	15096	15612		1105	1760	1267	1502	1658	1179		14862	12098	11035	15089	14652	13983
Figure 1c: Virus load
Days after infection				6.5 mice-Lung						WT-Lung
3	280000	800000	1800000	6000000	140000	260000		3800000	6000000	1200000	3400000	6800000	5600000
6	12000	6000	18000	14000	20000	14000		5000000	10000000	2400000	8000000	6400000	9600000
9	0	0	120	0	0	0		6000	6800	5600	5200	6200	2000
Figure 1c: BW
	Days after infection				6.5 mice									WT mice
	0	100	100	100	100	100	100	100	100		100	100	100	100	100	100	100	100
	1	102.935	94.7368	94.172	98.2906	102.292	98.7192	94.047	98.8731		96.8184	98.0138	100.419	100.233	100.721	91.5849	97.3695	100.96
	2	92.6851	85.7435	87.5804	86.1823	89.2248	90.8867	84.9256	90.1519		96.4156	98.8774	98.835	101.303	100.17	85.0284	95.9953	101.36
	3	87.823	80.6336	83.5209	81.339	85.0804	84.532	84.9736	93.1406		93.0326	95.8117	92.5909	104.749	94.5316	81.0015	90.9698	94.96
	4
	5
	6	92.9553	86.6122	92.5241	92.6847	88.2009	88.5645	89.565	94.65		78.8965	85.8356	78.6114	90.27	81.8143	78.54	80.6574	78.2356
	7	95.2405	90.094	93.45	93.5	90.3	89.545	90.5	95.65		76.1176	78.456	75.6315	83.3653	78.5473	76.235	74.535	72.358
	8	95.138	91.2621	93.75	94.256	92.675	92.345	93.4325	96.5		77.8494	77.125	75.25	78.5675	76.25	75.25	72.8573	74.565
Figure 1c: Survival
Days after infection	6.5 mice	WT mice
6	0
7		0
8
8		0
9	0
10	0
10	0	1
11	0	1
13		0
13		0
15	0
Figure 1d: BW
	Days after infection				6.5 mice									6.5IL17KO mice
	0	100	100	100	100	100	100				100	100	100	100	100	100
	1	ND	ND	ND	ND	ND	ND				ND	ND	ND	ND	ND	ND
	2	ND	ND	ND	ND	ND	ND				ND	ND	ND	ND	ND	ND
	3	94.65	90.85	93.15	95.6	94.2	99.56				97.92	94.9	92.82	96.82	94.9	92.82
	4	91.67	83.38	86.64	84.85	97.57	99.78				93.23	92.33	83.73	93.35	93.35	84.73
	5	92.39	82.15	86.23	87.21	90.6	96.39				84.9	83.9	77.51	84.6	83.45	79.51
	6	94.93	81.54	90.28	88.55	87.66	93.68				80.21	79.21	73.68	82.1	80.15	74.6
	7	95.65	85.54	92.31	89.9	83.28	88.61				75.65	76.55	72.25	76.55	75.65	73.5
	8	96.01	87.69	90.55	90.61	84.24	85.45					72.9	69.86		70.9	70.75
	9
	10
	11	93.1	90.15	91.55	92.62	87.63	87.91					70.85	73.68			73.8
	12	93.12	91.23	90.33	93.27	89.91	90.88						70.33			70.45
	13	94.57	93.9	96.36	93.94	92.36	93.69						68.42
	14	96.25	96	97.13	96	95.83	96.58
	15	95.12	95.85	92.15	91.28	93.21	95.56
Figure 1d: Survival
Days after infection	6.5 mice	6.5 IL-17KO mice
6	0
7
8		1
8		1
9	0
10	0
10	0	1
11	0	1
13		1
13
15	0	1
Figure 1d: cell data
			CD4				CD4
			CD44HighCD62Low				TNFa+IFNg+
			Mean	SD	n		Mean	SD	n
	Infected IL-17KO6.5		52.2978	3.0721	18		16.6904	1.62525	18
	Infected 6.5		38.91	5.39209	18		7.77416	0.803324	18
	Naïve 6.5		13.1563	1.35947	18		0.22411	0.0231579	18
			CD8				CD8
			CD44HighCD62Low				TNFa+IFNg+
			Mean	SD	n		Mean	SD	n
	Infected IL-17KO6.5		76.6733	3.14702	18		32.437	3.3518	18
	Infected 6.5		54.8489	3.22195	18		18.3554	2.54366	18
	Naïve 6.5		12.8063	1.32331	18		0.155089	0.0185517	18

## Sheet: Figure 2
Figure 2a: CD24						Figure 2a: Qa2
		Mean	SD	n				Mean	SD	n
	Thymic	844.347	117.008	18			Thymic	866.6	47.2054	18
	IL-17+	467.689	25.4759	18			IL-17+	1179.53	121.884	18
	IFNg+	355.017	109.063	18			IFNg+	1528.73	170.283	18
Figure 2b: IL-17+/IFMNg+/IL17+IFNg+
		IL-17+				IFNg+				IL17+IFNg+
		Mean	SD	n		Mean	SD	n		Mean	SD	n
	6.5 mice	35.3858	3.65651	18		18.2556	0.749292	18		5.89764	0.609418	18
	Thymectomized 6.5 mice	12.6287	1.51064	18		15.2873	1.82867	18		4.17667	1.28309	18
	WT mice	11.7953	1.21884	18		32.6615	10.0338	18		4.65267	0.556551	18
Figure 2b: ROR-gt/T-bet/RORgt+Tbet
		ROR-gt+				T-bet+				ROR-gt+T-bet+
		Mean	SD	n		Mean	SD	n		Mean	SD	n
	6.5 mice	51.0222	2.99717	18		50.0713	4.87576	18		22.411	2.31579	18
	Thymectomized 6.5 mice	36.5111	1.49858	18		76.6733	3.14702	18		21.7701	2.11989	18
	WT mice	29.2367	8.98166	18		85.5158	8.83657	18		28.5053	2.94552	18
Figure 2c: Virus
		Mean	SD	n
	6.5 mice	789.39	242.505	18
	Thymectomized 6.5 mice	84434.7	169706	18
	WT mice	76673.3	11700.8	18
Figure 2d: BW
		Thymectomized 6.5 mice				6.5 mice				WT mice
	Days	Mean	SD	n		Mean	SD	n		Mean	SD	n
	0	100	0	18		100	0	18		100	0	18
	1	97.8833	1.08868	18		100.315	0.709483	18		92.1975	1.56035	18
	2	90.9233	1.48075	18		91.98	3.2889	18		85.9525	2.21491	18
	3	84.5967	2.34125	18		87.15	6.16332	18		83.3775	4.31593	18
	4	ND	ND	18		ND	ND	18		ND	ND	18
	5	ND	ND	18		ND	ND	18		ND	ND	18
	6	79.2667	3.11399	18		93.1925	4.98077	18		79.84	2.93434	18
	7	79.4333	5.18909	18		96.83	3.62257	18		78.975	2.69167	18

## Sheet: Figure 3
Figure 3a
		Mean	SD	n
	4w	44.0989	4.96286	18
	8w	35.3858	3.65651	18
	12w	16.5906	2.43767	18
	40w	8.78472	0.468307	18
Figure 3b
		Mean	SD	n
	4w	17.5906	2.43767	18
	8w	14.1543	1.4626	18
	12w	8.59722	0.468307	18
	40w	1.17953	0.121884	18
Figure 3d
		IL-17					IFN-γ
		Mean	SD	n			Mean	SD	n
	4w	29.91	3.57783	18		4w	12.75	1.65463	18
	8w	26.6514	1.45175	18		8w	12.961	1.55039	18
	12w	19.3496	2.68144	18		12w	13.2933	1.59015	18
	40w	13.6257	1.6299	18		40w	11.7953	1.21884	18
Figure 3e: IL-17/IFN-γ
		Mean	SD	n
	4w	2.75111	0.0498583	18
	8w	2.35906	0.0424264	18
	12w	1.44795	0.0212132	18
	40w	1.32933	0.0353553	18
Figure 3f: Virus
		Mean	SD	n
	4w	353.858	36.5651	18
	8w	651.579	35.4928	18
	12w	9397.5	848.528	18
	40w	10650.5	2828.43	18
Figure 3g: BW		4w				8w				12w				40w
		Mean	SD	n		Mean	SD	n		Mean	SD	n		Mean	SD	n
	0	100	0	18		100	0	18		100	0	18		100	0	18
	1	ND	ND	18		ND	ND	18		ND	ND	18		ND	ND	18
	2	ND	ND	18		ND	ND	18		ND	ND	18		ND	ND	18
	3	80.415	1.98697	18		81.725	3.18905	18		82.23	0.707107	18		82.98	2.99813	18
	4	83.14	1.15966	18		79.845	3.50018	18		80.22	2.89914	18		77.5	2.43245	18
	5	86.72	3.1537	18		82.515	2.07182	18		79.765	2.25567	18		77.155	1.54856	18
	6	93.235	2.53851	18		88.74	3.4224	18		82.99	1.78191	18		79.09	2.6163	18
	7	96.49	1.83848	18		94.95	4.01637	18		85.395	2.26981	18		81.095	2.65165	18

## Sheet: Figure 4
Figure 4b: IL-17
		Double AT				Single AT
		Mean	SD	n		Mean	SD	n
	2nd batch	15.5643	1.7516	18		6.02525	0.340587	18
	1st batch	5.1335	0.884645	18		5.89558	0.663484	18
Figure 4c: IFNg
		Double AT				Single AT
		Mean	SD	n		Mean	SD	n
	2nd batch	6.46612	0.365508	18		23.7168	4.08706	18
	1st batch	19.7148	2.21869	18		33.8811	5.83866	18
Figure 4d: IL17 in IFNg (2nd batch)
		IFNg-				IFNg+
		Mean	SD	n		Mean	SD	n
	W/	90.42	7.15566	18		8.53333	2.56619	18
	W/O	64.6612	3.65508	18		37.8811	5.83866	18
Figure 4d: IL17 in IFNg (1st batch)
		IFNg-				IFNg+
		Mean	SD	n		Mean	SD	n
	W/	68.5637	3.65508	18		31.1287	3.5032	18
	W/O	59.82	7.15566	18		41.7667	12.8309	18

## Sheet: Figure 5
Figure 5b: T-bet/RORgt
		Mean	SD	n
	2nd Batch	2.3	0.235797	18
	1st Batch	6.55333	0.564388	18
Figure 5f: BW
		1st transfer only				Two transfers
	Days	Mean	SD	n		Mean	SD	n
	D0	100	0	18		100	0	18
	D1	99.63	1.02825	18		95.4067	2.78845	18
	D2	99.58	2.71796	18		95.4333	1.50164	18
	D3	97	1.01297	18		92.5167	4.70512	18
	D4	90.2567	3.59016	18		87.8633	5.52967	18
	D5	ND	ND	18		ND	ND	18
	D6	ND	ND	18		ND	ND	18
	D7	76.5267	2.14789	18		83.3233	0.586202	18
	D8	75.98	1.92351	18		83.9933	0.500133	18
Figure 5f: Survival		Days	2 transfers	1st transfer only
		8	1
		12	0	0
		12	0	0
		12	0	0
		12	0	0
		12	0
		9		1
		5		1
		7		1
		11		1
		11		1
		13	0	0
Figure 5g: Pathology
		2 AT				1 AT				No AT
		Mean	SD	n		Mean	SD	n		Mean	SD	n
	Vasculitis	1.33333	0.288675	18		2.25	0.288675	18		1.5	0.57735	18
	Lymphocytes	1.66667	0.57735	18		1.625	0.478714	18		0.875	0.25	18
	Neutrophils	2.16667	0.288675	18		2.9375	0.125	18		2.375	0.478714	18
	Plasma cells	0.5	0	18		1.125	0.629153	18		0.875	0.25	18
	Overall	2	0	18		2.66667	0.57735	18		1.5	0.57735	18
Figure 5h: Virus
		Mean	SD	n
	2 AT	900	683.13	18
	1 AT	15400	10423.1	18

## Sheet: Figure 6
Figure 6b: Survival
	Days	IL17KO 6.5 cells	WT 6.5 cells
	6	1
	6	1
	7	1
	7	1
	11		1
	12	0	0
	12		0
	12		0
	12
Figure 6c: Virus
		Mean	SD	n
	2nd-IL-17KO	170000	70710.7	18
	2nd-WT	11000	1414.21	18
	1st only	27000	4242.64	18
Figure 6d: IL-17
			Mean	SD	n
	6.5-IL17KO(1stAT)		3.085	0.360624	18
	6.5-6.5(1stAT)		1.93	1.08894	18
	6.5(1stAT)		2.82667	0.378197	18
	6.5-IL17KO(2ndAT)		0.825	0.176777	18
	6.5-6.5(2ndAT)		11.505	2.35467	18
Figure 6e: IFNg
			Mean	SD	n
	6.5-IL17KO(1stAT)		34.75	6.9155	18
	6.5-6.5(1stAT)		17.805	7.44583	18
	6.5(1stAT)		45.4233	5.08374	18
	6.5-IL17KO(2ndAT)		17.89	0.579828	18
	6.5-6.5(2ndAT)		7.615	3.78302	18

## Sheet: Figure 8
Figure 8c: IL-17
		Mean	SD	n
	IL10KO set	62.2533	3.40977	18
	WT set	26.3333	1.88768	18
Figure 8e: IL-17
		Influenza				Vaccinia-HA
		Mean	SD	n		Mean	SD	n
	2nd batch	30.6867	3.25054	18		2.59	0.589661	18
	1st batch	6.03333	1.17014	18		0.106667	0.0971253	18
Figure 8e: IFNg
		Influenza				Vaccinia-HA
		Mean	SD	n		Mean	SD	n
	2nd batch	2.99667	0.58731	18		38.22	5.30469	18
	1st batch	15.5167	2.89424	18		50.3467	4.96967	18

## Sheet: Figure 9
Figure 9a: IL-17RA
		D3-6.5	D3-WT	D3-IL-17KO	D6-6.5	D6-WT	D6-IL-17KO	D9-6.5	D9-WT	D9-IL-17KO
	Mouse 1	1.12274	1.18773	1.25271	0.812274	1.3213	1.30325	0.750903	1.45126	1.54152
	mouse 2	1.02888	1.17329	1.13357	0.920578	1.08303	1.1769	0.783393	1.32852	1.73646
	mouse 3	1.12	1.1733	1.25271	0.920568	1.08304	1.3033	0.783388	1.45127	1.73647
	mouse 4	1.02888	1.17327	1.25271	0.920568	1.3213	1.17689	0.783403	1.32852	1.73646
	mouse 5	1.12275	1.18772	1.13357	0.822745	1.08303	1.17689	0.750905	1.45126	1.54152
	mouse 6	1.02889	1.18773	1.13357	0.807437	1.3213	1.30325	0.75091	1.32852	1.54152
Figure 9a: EGFR
		D3-6.5	D3-WT	D3-IL-17KO	D6-6.5	D6-WT	D6-IL-17KO	D9-6.5	D9-WT	D9-IL-17KO
	Mouse 1	1.05464	0.967213	0.945355	2.10929	1.73224	1.19126	2.28962	1.52459	1.69399
	mouse 2	1.00546	1.01639	0.928962	2.27322	1.48087	1.39891	2.16393	1.53552	1.79235
	mouse 3	1.03456	1.01639	0.928972	2.1093	1.48095	1.39891	2.15876	1.53552	1.79235
	mouse 4	1.02349	0.967133	0.928963	2.27323	1.73262	1.19124	2.16854	1.52459	1.69399
	mouse 5	1.04762	0.967268	0.945359	2.1092	1.73222	1.19114	2.28962	1.53552	1.69399
	mouse 6	1.02456	1.01621	0.945352	2.27322	1.48076	1.3989	2.28962	1.52459	1.79234
Figure 9b: EGFR/IL17RA
		D3-6.5	D3-WT	D3-IL-17KO	D6-6.5	D6-WT	D6-IL-17KO	D9-6.5	D9-WT	D9-IL-17KO
	Mouse 1	0.939346	0.814341	0.75465	2.59677	1.31101	0.914067	3.04915	1.05053	1.09891
	mouse 2	0.977241	0.86628	0.819498	2.46935	1.36734	1.18864	2.76226	1.15581	1.03218
	mouse 3	0.923711	0.866271	0.74157	2.2913	1.3674	1.07336	2.75568	1.05806	1.03218
	mouse 4	0.994757	0.824303	0.741565	2.46937	1.3113	1.01219	2.7681	1.14759	0.975543
	mouse 5	0.933086	0.814389	0.833963	2.56362	1.59941	1.01211	3.04914	1.05806	1.09891
	mouse 6	0.995792	0.855591	0.833957	2.81535	1.12068	1.07339	3.04913	1.14759	1.16271
Figure 9d: p-EGFR
			Naïve				Stimualted
			Mean	SD	n		Mean	SD	n
	IL-17 competent 6.5		26.9	1.69706	18		71	2.12132	18
	IL-17 KO 6.5		26.35	1.06066	18		31.95	1.90919	18
	Wild-type		26	1.41421	18		36.5	1.69706	18
Figure 9e: p-EGFR
		IL-17 competent 6.5				IL-17 KO 6.5				Wild-type
		Mean	SD	n		Mean	SD	n		Mean	SD	n
	NO IL-17	71	2.12132	18		31.95	1.90919	18		36.5	1.69706	18
	0.1 μg/ml IL-17	ND	ND	0		41.4	1.9799	18		ND	ND	0
	1.0 μg/ml IL-17	ND	ND	0		61.7	4.24264	18		43.25	2.75772	18
	1.0 μg/ml IL-17 & Gefitinib	47.35	3.04056	18		30.75	3.88909	18		30.35	3.18198	18
Figure 9f: TRAF6/TRAF4
		Mean	SD	n
	naive	1	0	18
	6.5-CD4	0.387802	0.0099036	18
	NT-CD4	1.63359	0.333676	18
	IL-17KO-CD4	2.01844	0.0707107	18
Figure 9g (1): TRAF4
			Naïve				Stimualted
			Mean	SD	n		Mean	SD	n
	IL-17 competent 6.5		13.5	1.13137	18		63.45	4.59619	18
	IL-17 KO 6.5		7.3	0.282843	18		20.85	0.353553	18
	Wild-type		7.9	0.848528	18		19.5	3.11127	18
Figure 9g (2): TRAF4
		IL-17 competent 6.5				IL-17 KO 6.5				Wild-type
		Mean	SD	n		Mean	SD	n		Mean	SD	n
	NO IL-17	63.45	4.59619	18		20.85	0.353553	18		19.5	3.11127	18
	0.1 μg/ml IL-17	ND	ND	0		32.25	0.777817	18		ND	ND	0
	1.0 μg/ml IL-17	ND	ND	0		48.2	0.707107	18		33.05	2.05061	18
	1.0 μg/ml IL-17 & Gefitinib	38.65	0.636396	18		28.2	1.9799	18		14.4	2.54558	18

## Sheet: Figure 10
Figure 10a: BW
	Days after Inf			6.5 mice							6.5+Gef							WT mice							WT+Gef							IL-17KO mice							IL-17KO+Gef
	0	100	100	100	100	100	100		100	100	100	100	100	100		100	100	100	100	100	100		100	100	100	100	100	100		100	100	100	100	100	100		100	100	100	100	100	100
	1
	2
	3	86	87.79	87	86.75	87.5	85.78		83.09	83.11	100.45	84.8	83.52	84.6		92.82	87.74	95.57	94.29				102.99	89.66	88.18	89.08				97.92								99.46
	4	90.5	91.08	87	88.245	86.75	88.5		81.16	83.11	95.95	84.31	81.95	84.72		83.73	80.66	92.12	95.71				101.49	81.28	82.27	83.41				93.23	103.54	101.74	87.39				94.42	94.05	100.9	90.24
	5	91.75	93.9	91	92	93.15	92.5		80.68	87.11	90.99	83.82	87.62	83.39		77.51	75	84.24	90				99.5	75.86	75.86	79.48				84.9	100.88	98.7	79.73				88.84	88.11	96.41	82.93
	6	97.14	96.24	96.5	96	94.85	95.67		83.57	88.89	88.74	84.8	88.24	84.46		73.68	78.3	88.18	86.67				98.01	71.43	73.4	77.29				80.21	85.84	94.78	73.87				81.12	83.24	87	76.59
	7	98.43	94.37	100	99.15	98.58	99.1		86.47	91.11	88.74	83.33	92.65	83.91		72.25	74.53	81.77	83.81				87.56	68.47	70.94	72.93				75.65	80.97	90.43	70.27				75.97	77.3	82.51	71.71
																															75.13	83.91	68.47				73.39		78.48	69.27
Figure 10a: Survival
	Days	6.5 mice	6.5+Gef		Days	WT mice	WT+Gef		Days	IL-17KO mice	IL-17KO+Gef
	8	0	0		8	0	1		8		1
	8		0		8		1		8	1	1
	9	0	1		9	1	1		9	1	1
	9				9	1			9
	11		0		11		0		11		0
	11	0	0		11	0	1		11	0
	12	0	1		13	0	1		12	0	1
	13	0	0		15	0			13	1
	15	0	0						14
									15	0	0
Figure 10b: BW
	Days		No treatment							IL-17 (1 μg/mouse)								IL-17 (1 μg/mouse) + Gefitinib (100 mg/Kg)
	0	100	100	100	100	100	100		100	100	100	100	100	100		100	100	100	100	100	100
	1	96.85	96.3	97.8	97.2	96.1	98.1		98.85	97.56	99.19	98.19	98.8	97.6		99.58	99.13	99.59	99.5	99.53	died for technical issue
	2
	3
	4	81.1	83.33	83.2	82.36	83.7	85.6		88.08	84.96	85.89	85.9	88.38	86.94		82.69	80.89	85.85	82.12	81.94
	5	77.56	77.41	77.77	77.8	76.96	78.13		82.69	80.89	81.85	81.59	82.96	81.29		81.51	81.22	85.95	81.63	81.08
	6	72.83	72.59	74.3	74.5	72.6	75.4		78.46	75.61	77.02	77.22	78.74	76.51		76.89	78.6	80.17	77.36	78.26
	7	70.87	69.63	72.78	70.66	70.81	72.45		75.77	74.39	74.19	74.9	75.82	74.48
	8	67.72	66.67	69.91	66.69	67.67	70.15		72.69	74.39	72.18	72.76	73.17	73.79		75.77	74.39	74.19	76.17	74.85
	9	66.96		70.96	66.16	67.25	69.86		74.62		78.23	78.94	74.27				74.24	75.62	72.73	74.4
	10
	11	68.54		70.54			69.58		77.69		75.4	75.8	77.81				71.18
	12	70.29		71.9					77.69		75.4	76.65	77.43
	13
	14	71.05		73.05					82.31		77.02	79.72	83.21
	15	73		75					83		80	81.5	84.55
Figure 10b: Survival
	Days	No treatment	IL17 (1 μg/mouse)	IL17 (1 μg/mouse) + Gefitinib (100 mg/Kg)
	8
	14	0	0
	14	0	0
	11	1	1	1
	9	1	0	1
	7
	8
	10	1	1	1
	11			1
	12	1	0	1
	12
Figure 10b: TRAF6/TRAF4
	naive	6.5-Lung	WT-Lung	WT+IL-17-Lung	WT+IL-17+gefitinib-Lung
	1	0.897308	1.74998	0.771166	1.27347
	1	0.767603	2.15939	0.632888	1.0705
	1	0.867453	2.00235	0.702346	1.1895
	1	0.796502	2.13458	0.729128	1.17805
	1	0.823567	1.98467	0.682367	1.20956
	1	0.823462	1.73482	0.69275	1.16353
